# Supplementary material for: Characterization of Genetic Heterogeneity in Recurrent Metastases of Renal Cell Carcinoma
Source: Cancers (Basel). 2021 Dec 10;13(24):6221. doi: 10.3390/cancers13246221 (PMC8699544; doi:10.3390/cancers13246221)
Supplement: Supplementary file 1 [file cancers-13-06221-s001.zip]

Archive with 1 entries (1 files):
- cancers-1471141-supplementary.pdf
